# Supplementary material for: Highly multiplexed quantitative PCR-based platform for evaluation of chicken immune responses
Source: PLoS One. 2019 Dec 3;14(12):e0225658. doi: 10.1371/journal.pone.0225658 (PMC6890255; doi:10.1371/journal.pone.0225658)
Supplement: S5 Table — (XLSX) [file pone.0225658.s005.xlsx]

## Sheet: Sibling-test vs pedigree ALL
S5 Table. Fold change in gene expression between sibling-test and pedigree farms
(sibtest) vs (pedigree)	Fold change	Difference (A-B log scale)	P-Value
DTX2	-14.9426	-3.90136	6.4236e-05
IRG1	5.34135	2.4172	0.00250624
ENSGAL15395	-2.75447	-1.46177	0.00319582
IL1R2	2.23813	1.16229	0.00871355
SNX10	1.93522	0.9525	0.0100589
IL4I1	3.38203	1.75789	0.0117433
ENSGAL27419	2.49169	1.31712	0.0302708
IL13RA2	2.23252	1.15867	0.0312695
IRF10	2.1668	1.11557	0.0330675
HPS5	3.46495	1.79283	0.0358676
TNFAIP3	-2.46926	-1.30408	0.0378049
IL18	1.75576	0.8121	0.0429063
CCLI3	1.53415	0.61744	0.0429319
SOCS1	1.43169	0.51772	0.0555904
TLR4	1.67387	0.74318	0.0591208
LYG2	2.75664	1.46291	0.0726742
SERPINE2	-1.37006	-0.45424	0.097616
ENSGAL22324	1.8021	0.84968	0.107179
CD80	-3.00293	-1.58637	0.127909
ATF3	1.83627	0.87678	0.135557
SOCS3	1.28459	0.36131	0.155045
IL1B	2.97323	1.57203	0.15736
SLCO6A1	1.53147	0.61492	0.158059
TNIP2	1.61853	0.69468	0.167988
BCL2A1	1.55904	0.64066	0.178282
PTGS2	1.63933	0.71311	0.197093
WDR24	1.19002	0.25099	0.197252
CXORF21	1.69248	0.75913	0.202758
TIRAP	1.21901	0.28571	0.20623
28S	-1.42974	-0.51576	0.219074
ENSGAL5747	-1.28817	-0.36532	0.223148
TOLLIP	1.09947	0.13681	0.237803
PPARG	1.63223	0.70684	0.238404
IL6	2.51297	1.32939	0.239859
CCL20	1.62783	0.70295	0.251113
MYD88	1.14048	0.18964	0.252765
IRF7	1.33375	0.41549	0.258855
PLK3	1.47289	0.55865	0.275774
TGM4	1.71504	0.77824	0.288188
TLR15	1.5635	0.64478	0.293675
CD83	1.25438	0.32698	0.300228
IL10RA	1.26346	0.33738	0.361031
NFKB2	1.14503	0.19538	0.368543
CXCLI2	1.74868	0.80627	0.369433
LYZ	1.89105	0.91919	0.373764
GUSB	2.10098	1.07106	0.37631
CD40	1.1879	0.24842	0.380226
EAF2	1.35652	0.43991	0.400299
NOS2	1.23663	0.30641	0.407113
IRAK2	1.10159	0.13959	0.416137
RASD1	1.33412	0.41588	0.43325
CCLI4	1.36518	0.44909	0.439077
SELE	-1.61627	-0.69267	0.44447
UPP1	1.27423	0.34962	0.44471
G0S2	-1.23171	-0.30066	0.463948
MADPRT	-1.36535	-0.44927	0.513603
STEAP4	1.36909	0.45322	0.515625
IFIT5	1.21651	0.28275	0.538463
ENSGAL25905	1.67226	0.7418	0.5417
NDNF	-1.18047	-0.23937	0.574952
IRF1	1.10866	0.14881	0.582975
CSF1	-1.12866	-0.17461	0.602553
MAFA	-1.29969	-0.37817	0.602856
PFKFB3	1.17716	0.23531	0.604511
GCH1	-1.2056	-0.26976	0.645486
B2M	1.05695	0.07991	0.660531
JUN	1.10812	0.14812	0.678305
SDC4	1.12533	0.17034	0.701324
ETS2	-1.0682	-0.09518	0.715159
ENSGAL11172	-1.19838	-0.26109	0.74183
TRAF3IP2	-1.08971	-0.12395	0.757075
CCL19	1.26313	0.33701	0.758295
NLRC5	-1.04989	-0.07024	0.764008
MAFF	-1.07321	-0.10194	0.765923
NFKBIZ	1.09334	0.12874	0.772241
ENSGAL2955	1.03555	0.05039	0.775143
PKD2L1	1.20428	0.26817	0.785276
NR4A3	-1.08902	-0.12304	0.789352
SAAL1	-1.01883	-0.02691	0.808528
STEAP1	-1.1656	-0.22107	0.811738
TIMD4	1.11487	0.15687	0.820581
EGR1	1.04389	0.06197	0.822789
CXCL13L2	1.09383	0.12938	0.844862
C3ORF52	1.05904	0.08275	0.848992
CD72	-1.09924	-0.1365	0.854294
GLUL	-1.10108	-0.13892	0.88245
BATF3	-1.04733	-0.06672	0.883113
ABCG2	1.06313	0.08831	0.896554
CXCLI1	-1.12414	-0.16882	0.897867
IL17REL	-1.07805	-0.10843	0.908194
IL12B	-1.02805	-0.0399	0.940005
EDN1	1.03754	0.05317	0.940991

## Sheet: Bursa sib vs ped
Bursa fold change in gene expression between sibling-test and pedigree farms
(bursa sibtest) vs (bursa pedigree)	Fold change	Difference (A-B log scale)	P-Value
MAFF	-3.65807	-1.87108	0.000319067
CSF1	-2.87562	-1.52387	0.000422031
ENSGAL22324	-7.52281	-2.91127	0.00077188
PKD2L1	-68.2799	-6.09339	0.00111385
G0S2	-6.74865	-2.7546	0.00119619
ENSGAL5747	-3.58339	-1.84133	0.00225603
TLR15	-4.33686	-2.11665	0.00353226
STEAP1	-2.91054	-1.54129	0.0053478
SERPINE2	-3.24653	-1.6989	0.00634768
SOCS3	-1.7367	-0.79635	0.010942
IL6	-2.78782	-1.47914	0.0115579
RASD1	-4.20691	-2.07276	0.0143846
SLCO6A1	-3.71823	-1.89462	0.0158307
MADPRT	-5.37055	-2.42507	0.0275741
TNFAIP3	-4.39525	-2.13595	0.0312399
ABCG2	-2.64092	-1.40104	0.0343411
CXORF21	-1.83696	-0.87732	0.0366783
NR4A3	-2.10334	-1.07268	0.0426083
CCL19	1.51027	0.59481	0.0443373
NDNF	-2.30851	-1.20696	0.0532623
TGM4	-2.29439	-1.19811	0.0532906
TNIP2	-1.52884	-0.61244	0.0546794
CD80	-1.42808	-0.51407	0.0704987
MAFA	-4.16856	-2.05955	0.077142
CD83	-1.3869	-0.47186	0.0772528
IL1R2	-1.71431	-0.77763	0.0811116
IL4I1	-4.52911	-2.17923	0.0851861
ENSGAL27419	-2.04698	-1.0335	0.0997645
EAF2	-1.3236	-0.40446	0.101351
IL12B	-4.2685	-2.09373	0.10418
NFKBIZ	-1.79324	-0.84257	0.107212
ENSGAL2955	-1.40327	-0.48879	0.12236
CCLI4	-2.21289	-1.14593	0.122808
UPP1	-1.51177	-0.59624	0.129387
CXCLI2	-3.27255	-1.71042	0.13007
IL17REL	-1.43667	-0.52273	0.139244
JUN	-1.38973	-0.4748	0.145851
PTGS2	-1.88783	-0.91673	0.153769
TOLLIP	-1.21276	-0.27829	0.157489
ENSGAL11172	-1.38903	-0.47407	0.17467
PLK3	-1.33616	-0.41809	0.184049
HPS5	-2.1567	-1.10883	0.186714
SDC4	-1.34762	-0.43042	0.187927
IRF1	1.3051	0.38416	0.189003
DTX2	-9.82352	-3.29624	0.192041
C3ORF52	-1.90455	-0.92945	0.200776
SELE	-1.46181	-0.54775	0.202562
ATF3	-2.02468	-1.0177	0.230231
GCH1	-1.4296	-0.51561	0.252168
WDR24	-1.56342	-0.6447	0.260067
CXCLI1	-1.56269	-0.64403	0.272252
PFKFB3	1.49135	0.57661	0.279884
EDN1	-1.35471	-0.43799	0.324839
TRAF3IP2	-1.18766	-0.24813	0.337364
NFKB2	-1.3407	-0.42298	0.355546
SAAL1	-1.14561	-0.19611	0.388552
IL10RA	-1.12449	-0.16927	0.389216
GLUL	-1.18075	-0.2397	0.401623
TLR4	-1.34386	-0.42638	0.413323
ETS2	-1.31601	-0.39617	0.417251
CXCL13L2	-1.39119	-0.47631	0.42832
LYZ	-1.33802	-0.42009	0.444194
IL18	-1.20148	-0.26481	0.454765
PPARG	-1.43412	-0.52016	0.457823
NOS2	-1.36618	-0.45015	0.465747
IRAK2	-1.11778	-0.16063	0.48962
CD72	-1.14354	-0.19351	0.496998
LYG2	1.21649	0.28273	0.527838
CCL20	-1.59233	-0.67114	0.546133
CD40	-1.2206	-0.28759	0.555458
ENSGAL25905	-1.76398	-0.81883	0.559351
CCLI3	1.23722	0.30711	0.57818
IRF10	1.26837	0.34298	0.618892
SNX10	1.10411	0.14288	0.62465
NLRC5	-1.11178	-0.15287	0.63133
EGR1	-1.15117	-0.2031	0.656107
ENSGAL15395	-1.51657	-0.60081	0.656462
IFIT5	1.13204	0.17892	0.663795
IL1B	-1.24224	-0.31295	0.686515
IRF7	-1.16424	-0.21939	0.690298
STEAP4	1.17931	0.23794	0.722499
BCL2A1	-1.07289	-0.1015	0.761717
B2M	1.06261	0.08762	0.763908
TIMD4	1.04266	0.06026	0.805801
MYD88	1.04598	0.06486	0.828264
BATF3	-1.087	-0.12035	0.832755
IL13RA2	1.10436	0.14321	0.859923
IRG1	1.08342	0.11559	0.868306
28S	1.10298	0.14141	0.890211
GUSB	-1.32854	-0.40984	0.892446
SOCS1	1.00997	0.01431	0.964901
TIRAP	-1.00429	-0.00618	0.987019

## Sheet: spleen sib vs ped
Spleen fold change in gene expression between sibling-test and pedigree farms
(spleen sibtest) vs (spleen pedigree)	Fold change	Difference (A-B log scale)	P-Value
IRG1	7.45912	2.89901	0.000381888
HPS5	4.99674	2.32099	0.00174695
SERPINE2	-1.49867	-0.58368	0.00201986
NFKBIZ	-1.60251	-0.68034	0.00704945
IL4I1	4.40541	2.13927	0.00865618
CSF1	-1.45418	-0.54021	0.00981915
ENSGAL11172	-1.48986	-0.57518	0.00995666
EAF2	1.81761	0.86204	0.0233001
SOCS3	1.74506	0.80328	0.0260995
SLCO6A1	2.38753	1.25552	0.026254
GCH1	1.69345	0.75997	0.0349828
NOS2	-1.38703	-0.472	0.0485907
TLR4	1.61465	0.69122	0.0649678
DTX2	-16.8257	-4.07259	0.0808439
UPP1	1.57348	0.65396	0.0845956
SELE	-1.69398	-0.76041	0.0884421
IL10RA	1.25822	0.33138	0.0884555
PTGS2	-1.69964	-0.76523	0.0922214
IL1B	3.01463	1.59198	0.0923593
TNFAIP3	-3.44665	-1.7852	0.093467
EGR1	-1.34644	-0.42915	0.101988
IRF7	1.89526	0.9224	0.102179
SNX10	2.13292	1.09283	0.104516
ATF3	1.24174	0.31236	0.106049
LYG2	3.8307	1.93761	0.10968
IL13RA2	2.06404	1.04547	0.1128
TIRAP	1.35343	0.43662	0.122178
ETS2	-1.40928	-0.49495	0.124768
CCLI4	-1.46918	-0.55501	0.126592
CD83	-1.25861	-0.33184	0.130117
G0S2	-1.72743	-0.78862	0.135698
IL18	1.88507	0.91462	0.137107
CXCLI2	-1.37891	-0.46353	0.139787
B2M	1.32453	0.40548	0.144582
PLK3	1.33462	0.41643	0.152836
BCL2A1	1.52917	0.61275	0.154329
GUSB	13.5042	3.75534	0.176134
CCL19	1.85101	0.88831	0.213846
CD72	-1.5844	-0.66393	0.217544
IRF10	2.12548	1.08779	0.219788
TIMD4	-1.4744	-0.56012	0.230624
CCLI3	1.86228	0.89707	0.233673
ENSGAL22324	2.19659	1.13526	0.253864
TOLLIP	1.19211	0.25352	0.268008
IL1R2	1.3799	0.46456	0.274089
IRAK2	1.34093	0.42324	0.281258
SOCS1	1.48632	0.57174	0.29532
CXCL13L2	1.74553	0.80366	0.315601
PPARG	1.16296	0.2178	0.327897
IFIT5	2.0585	1.04159	0.331572
ENSGAL27419	1.22607	0.29404	0.332859
BATF3	1.30694	0.38619	0.35237
ENSGAL15395	-2.4482	-1.29172	0.354734
EDN1	-1.32886	-0.41019	0.377619
STEAP1	-2.20946	-1.1437	0.391893
CXORF21	-1.3262	-0.4073	0.394948
TGM4	-1.4742	-0.55993	0.417509
CXCLI1	-1.41195	-0.49769	0.435783
IL12B	-1.24637	-0.31774	0.435828
WDR24	1.2912	0.36872	0.44068
TRAF3IP2	-1.16374	-0.21877	0.449553
NR4A3	-1.22032	-0.28726	0.45195
28S	-1.73116	-0.79174	0.457074
CD80	-3.9541	-1.98335	0.465075
SDC4	1.19768	0.26024	0.470225
SAAL1	-1.08666	-0.1199	0.488314
TNIP2	-1.08563	-0.11853	0.49491
IRF1	1.21432	0.28015	0.500626
MADPRT	-1.30374	-0.38265	0.599381
CD40	1.17704	0.23517	0.60466
GLUL	-1.11476	-0.15674	0.620581
NFKB2	1.17756	0.2358	0.621132
NDNF	1.1283	0.17415	0.669981
MYD88	1.08094	0.11229	0.6809
ABCG2	-1.16863	-0.22482	0.693968
C3ORF52	-1.12795	-0.17371	0.707465
IL17REL	1.18227	0.24156	0.710471
LYZ	-1.11535	-0.1575	0.714891
PFKFB3	1.1873	0.24768	0.745854
ENSGAL25905	1.17652	0.23453	0.75042
MAFA	-1.31524	-0.39532	0.752969
PKD2L1	-1.49895	-0.58395	0.755051
RASD1	1.16459	0.21983	0.776908
STEAP4	-1.21642	-0.28264	0.792961
JUN	1.05101	0.07178	0.817308
ENSGAL5747	-1.04907	-0.06911	0.860336
IL6	-1.07653	-0.10639	0.861416
TLR15	-1.0393	-0.05561	0.912395
NLRC5	1.02288	0.03264	0.921141
CCL20	1.01817	0.02598	0.9515
MAFF	1.00687	0.00988	0.979301
ENSGAL2955	-1.0036	-0.00519	0.986443

## Sheet: CT sib vs ped
Caecal tonsils fold change in gene expression between sibling-test and pedigree farms
(CT sibtest) vs (CT pedigree)	Fold change	Difference (A-B log scale)	P-Value
IL4I1	2.21447	1.14696	0.00856235
BATF3	1.70161	0.7669	0.0134057
ENSGAL22324	1.97946	0.98511	0.0184341
HPS5	3.85928	1.94833	0.0213295
IL13RA2	2.08821	1.06227	0.0258948
PPARG	1.4435	0.52957	0.0379033
ENSGAL15395	-3.71402	-1.89298	0.0394586
SNX10	1.44045	0.52652	0.0400878
PKD2L1	5.0275	2.32984	0.0480717
WDR24	1.65324	0.72529	0.0578324
DTX2	-18.223	-4.18769	0.0711145
ENSGAL11172	1.3151	0.39517	0.0726087
TOLLIP	1.20054	0.26368	0.085399
28S	-2.17704	-1.12236	0.10385
NDNF	1.30472	0.38374	0.111465
RASD1	2.12389	1.08671	0.112115
CCL20	1.43278	0.51882	0.127448
UPP1	-1.61759	-0.69385	0.13651
TNFAIP3	-3.57381	-1.83746	0.140663
CSF1	-1.20439	-0.26831	0.144992
TIRAP	1.20445	0.26838	0.146335
IRF7	1.6164	0.69278	0.168366
TGM4	-2.13362	-1.09331	0.200757
CXCLI2	1.68892	0.7561	0.202626
IRG1	2.04683	1.03339	0.208235
IL6	2.10774	1.0757	0.240945
IL1R2	1.32368	0.40455	0.248823
TIMD4	1.49327	0.57848	0.261618
STEAP1	1.49484	0.57999	0.279392
ETS2	-1.28158	-0.35792	0.289656
PLK3	1.25525	0.32797	0.293603
EGR1	-1.29712	-0.37531	0.297651
IL1B	1.64811	0.72081	0.301366
EDN1	1.20859	0.27332	0.335859
EAF2	1.2946	0.37251	0.341076
IRF10	2.43416	1.28342	0.345738
ENSGAL25905	1.3424	0.42482	0.348045
LYG2	1.36398	0.44782	0.354128
TLR4	1.14899	0.20036	0.375881
IL17REL	-1.6791	-0.74769	0.3769
ATF3	1.33866	0.42079	0.377907
PFKFB3	1.69171	0.75848	0.378072
NR4A3	-1.30741	-0.38671	0.39675
CD80	-5.20678	-2.38039	0.414411
PTGS2	-1.32574	-0.4068	0.433596
IRF1	-1.1574	-0.21089	0.448452
G0S2	1.20751	0.27204	0.451946
SDC4	-1.22608	-0.29406	0.455175
MYD88	1.14548	0.19595	0.460387
SLCO6A1	1.2821	0.35851	0.472778
SERPINE2	-1.14567	-0.1962	0.476089
TLR15	1.41189	0.49763	0.504957
CCL19	-1.36095	-0.44462	0.506424
GLUL	1.11428	0.15611	0.53826
CCLI3	1.26105	0.33463	0.550069
CD83	-1.20233	-0.26584	0.553512
ENSGAL5747	1.1255	0.17056	0.555145
SOCS3	1.13099	0.17759	0.56243
TRAF3IP2	-1.11431	-0.15615	0.580628
IL18	1.20637	0.27068	0.583542
ENSGAL2955	1.08308	0.11513	0.610898
IL12B	-1.32325	-0.40408	0.622077
SAAL1	1.06031	0.08449	0.624863
NFKB2	1.15032	0.20203	0.6334
CCLI4	1.09192	0.12687	0.633665
IL10RA	1.10141	0.13936	0.637702
ABCG2	-1.23225	-0.30129	0.651882
JUN	1.06258	0.08757	0.654831
NFKBIZ	-1.12312	-0.16751	0.66509
STEAP4	1.24513	0.3163	0.670798
SOCS1	1.10944	0.14983	0.672516
CXCL13L2	-1.56249	-0.64385	0.69497
CD72	-1.31439	-0.39439	0.701008
CXCLI1	-1.6209	-0.69679	0.715705
MAFA	-1.32958	-0.41097	0.760092
NLRC5	-1.05522	-0.07754	0.76428
NOS2	-1.06217	-0.08702	0.767463
MAFF	-1.03859	-0.05463	0.777928
B2M	1.05652	0.07932	0.781956
ENSGAL27419	1.21117	0.2764	0.796318
CXORF21	1.11305	0.15451	0.86229
MADPRT	1.07761	0.10784	0.872053
GUSB	1.50475	0.58953	0.873834
C3ORF52	1.03095	0.04398	0.897842
IFIT5	-1.04422	-0.06243	0.903885
IRAK2	-1.01777	-0.02541	0.926505
GCH1	1.01813	0.02592	0.930174
SELE	1.02319	0.03307	0.941416
CD40	1.02019	0.02883	0.946559
BCL2A1	1.00557	0.00802	0.985576
LYZ	-1.00109	-0.00157	> 0.99
TNIP2	-1.00004	-5e-05	> 0.99

## Sheet: ileum sib vs ped
Ileum fold change in gene expression between sibling-test and pedigree farms
(ileum sibtest) vs (ileum pedigree)	Fold change	Difference (A-B log scale)	P-Value
ENSGAL27419	5.43551	2.44241	0.000168041
NOS2	3.01591	1.59259	0.00121015
CXCLI1	4.26854	2.09374	0.0021897
HPS5	5.11924	2.35593	0.00299355
PKD2L1	40.695	5.34678	0.00563867
PLK3	1.68398	0.75188	0.00784977
IRG1	5.05395	2.33741	0.00877503
EDN1	-2.17952	-1.12401	0.00893902
SNX10	1.78041	0.83221	0.00912614
TLR15	4.62988	2.21097	0.0112061
CXORF21	3.63707	1.86278	0.0150643
CCL20	2.3411	1.22718	0.0170658
RASD1	2.39611	1.26069	0.0189179
ENSGAL5747	1.41122	0.49694	0.0249847
IL4I1	2.90706	1.53956	0.0257597
CXCL13L2	3.34565	1.74229	0.0257953
CD72	2.63533	1.39798	0.0280737
ENSGAL22324	2.01423	1.01023	0.0286748
SOCS3	1.79989	0.84791	0.0363964
LYG2	6.38879	2.67554	0.0430354
CSF1	-1.36989	-0.45406	0.0444884
IRF7	1.69936	0.76499	0.0475969
GLUL	-1.66309	-0.73387	0.0478529
BATF3	1.81156	0.85723	0.0555977
SOCS1	2.21363	1.14642	0.0593559
ABCG2	-1.40609	-0.49169	0.0607036
WDR24	1.63056	0.70537	0.0607815
IL13RA2	2.0925	1.06523	0.0657422
MAFA	3.15726	1.65867	0.0663017
TLR4	1.66701	0.73726	0.0687423
SLCO6A1	1.79774	0.84618	0.0767701
EAF2	-1.49357	-0.57876	0.085396
IL1R2	1.99253	0.9946	0.0966097
CCLI3	1.61403	0.69067	0.100142
CXCLI2	1.86039	0.89561	0.107506
ENSGAL2955	1.28646	0.3634	0.121701
NDNF	1.37933	0.46397	0.125835
MYD88	1.39043	0.47553	0.13125
NFKB2	1.51095	0.59545	0.140647
CCL19	1.43055	0.51657	0.145311
LYZ	-1.37563	-0.4601	0.167398
ETS2	-1.33907	-0.42123	0.168172
DTX2	-9.53701	-3.25354	0.169978
ENSGAL11172	-1.12966	-0.17589	0.173787
TNFAIP3	-2.52466	-1.33609	0.188539
BCL2A1	1.5771	0.65728	0.20239
IL6	1.85432	0.89089	0.233945
IL1B	1.57058	0.65129	0.24744
GCH1	-1.20738	-0.27188	0.254817
IRF10	3.13942	1.6505	0.272094
IL12B	1.5645	0.6457	0.278068
ENSGAL15395	-2.28752	-1.19379	0.284781
ATF3	1.31554	0.39566	0.285541
SERPINE2	-1.09658	-0.133	0.293982
TIMD4	1.32382	0.40471	0.344671
EGR1	-1.2605	-0.33399	0.369654
PTGS2	-1.41571	-0.50152	0.371296
IFIT5	1.50837	0.593	0.399307
PPARG	-1.11828	-0.16129	0.442655
CD80	-3.7285	-1.89859	0.449093
IL17REL	1.29297	0.37069	0.464215
STEAP1	1.16744	0.22335	0.470788
ENSGAL25905	1.24444	0.3155	0.488329
NR4A3	1.27236	0.3475	0.49586
MAFF	1.178	0.23634	0.518119
28S	-1.70179	-0.76706	0.538579
TGM4	1.69943	0.76505	0.543115
IL18	-1.15033	-0.20205	0.565942
IL10RA	1.09386	0.12943	0.568301
TIRAP	1.09685	0.13336	0.579355
SDC4	-1.17327	-0.23054	0.59418
CD40	1.11946	0.16281	0.610052
TRAF3IP2	-1.04549	-0.06419	0.71068
G0S2	1.13802	0.18653	0.763328
IRAK2	-1.03318	-0.0471	0.772321
NLRC5	1.08365	0.1159	0.781411
CD83	-1.05671	-0.07957	0.783929
IRF1	1.04779	0.06735	0.790947
TOLLIP	-1.03837	-0.05432	0.797196
B2M	1.03262	0.0463	0.846621
SAAL1	1.03175	0.04509	0.851882
MADPRT	-1.13164	-0.17842	0.870993
GUSB	-1.34751	-0.4303	0.872966
JUN	1.02011	0.02873	0.886669
CCLI4	-1.0244	-0.03478	0.913801
SELE	1.02298	0.03278	0.918908
C3ORF52	1.0318	0.04517	0.921574
STEAP4	-1.13863	-0.1873	0.9277
TNIP2	1.01715	0.02453	0.939622
NFKBIZ	-1.02039	-0.02913	0.941118
PFKFB3	-1.04098	-0.05794	0.950154
UPP1	1.00815	0.0117	0.963004

## Sheet: PBL sib vs ped
PBLs fold change in gene expression between sibling-test and pedigree farms
(PBLs sibtest) vs (PBLs pedigree)	Fold change	Difference (A-B log scale)	P-Value
IRG1	52.0063	5.70061	1.5656e-05
IL4I1	70.663	6.14288	3.1968e-05
PTGS2	71.3002	6.15583	5.7029e-05
ATF3	19.3303	4.27279	6.5877e-05
TGM4	63.009	5.97749	0.000136314
BATF3	-4.67042	-2.22355	0.000201149
CXORF21	8.35711	3.063	0.000207913
CCLI4	14.4629	3.85429	0.000224784
ENSGAL27419	24.3566	4.60624	0.000241821
IL6	76.9526	6.2659	0.0004632
PPARG	11.0677	3.46828	0.0006
HPS5	10.9112	3.44774	0.000614731
SOCS3	1.71013	0.77411	0.000708196
CD83	6.88752	2.78398	0.000725241
CXCLI2	23.4835	4.55358	0.000864159
ENSGAL25905	11.7371	3.553	0.000879948
IL1R2	26.4534	4.72538	0.000909398
TNIP2	18.1249	4.1799	0.00100533
ENSGAL22324	16.3256	4.02906	0.00100649
IL10RA	2.38831	1.25599	0.00108474
GCH1	-2.54414	-1.34718	0.00118386
BCL2A1	4.07486	2.02675	0.00118415
CCL20	5.32919	2.41392	0.00125077
NFKBIZ	5.14524	2.36324	0.0012622
TLR15	6.44217	2.68755	0.00141869
UPP1	5.17847	2.37253	0.0016996
SELE	-4.66229	-2.22104	0.00251966
IL18	10.1405	3.34205	0.00268949
IL1B	36.9888	5.20901	0.00277556
PLK3	3.28317	1.71509	0.00289873
ABCG2	7.26225	2.86042	0.00352688
TLR4	5.70989	2.51346	0.00364458
SNX10	4.49411	2.16804	0.00377095
CXCL13L2	-1.71578	-0.77887	0.0038992
ETS2	2.28848	1.19439	0.00391504
STEAP4	4.53723	2.18181	0.00438134
EGR1	3.14142	1.65142	0.0046426
LYZ	49.7006	5.63519	0.00530891
CSF1	3.7669	1.91338	0.0100489
IL13RA2	5.56809	2.47718	0.0102269
EAF2	3.85904	1.94824	0.0105613
MAFF	2.24982	1.16981	0.0107478
RASD1	2.99998	1.58495	0.0110996
C3ORF52	2.69031	1.42777	0.0147763
SDC4	2.92105	1.54649	0.0148294
IL12B	3.91857	1.97033	0.0177038
CD40	2.14782	1.10287	0.0215437
EDN1	3.90335	1.96471	0.0253224
G0S2	2.99249	1.58135	0.028512
SLCO6A1	5.69221	2.50899	0.037043
ENSGAL15395	-5.02658	-2.32958	0.0426245
IRAK2	1.42195	0.50787	0.0690714
JUN	2.03821	1.0273	0.0822752
TOLLIP	1.4137	0.49948	0.0833756
LYG2	3.92	1.97085	0.0838688
NOS2	1.93002	0.94861	0.0881454
DTX2	-25.9332	-4.69673	0.089262
B2M	-1.16405	-0.21916	0.1172
TIRAP	1.51189	0.59636	0.139002
NR4A3	1.72186	0.78397	0.144923
CD72	-1.77603	-0.82866	0.188363
CCLI3	1.8122	0.85774	0.194682
NDNF	-2.01633	-1.01173	0.210707
ENSGAL5747	-1.49867	-0.58368	0.234838
SOCS1	1.6316	0.70629	0.342063
SERPINE2	1.26628	0.3406	0.376655
NFKB2	1.28932	0.36661	0.391483
IRF10	2.31843	1.21315	0.407195
MAFA	-1.60626	-0.6837	0.451671
NLRC5	-1.20525	-0.26933	0.482542
GUSB	3.60644	1.85058	0.55224
CXCLI1	-2.14255	-1.09933	0.57167
ENSGAL2955	1.20364	0.26741	0.593933
MADPRT	1.54967	0.63196	0.609358
TNFAIP3	1.48895	0.57429	0.609523
IRF1	1.16738	0.22327	0.625308
STEAP1	1.71271	0.77628	0.656636
PFKFB3	-1.27303	-0.34827	0.666512
TRAF3IP2	1.04788	0.06748	0.698963
ENSGAL11172	-1.39038	-0.47548	0.719988
GLUL	1.21386	0.27961	0.7202
MYD88	1.07143	0.09954	0.735688
CD80	-2.22754	-1.15545	0.753681
IFIT5	-1.26343	-0.33735	0.771698
TIMD4	1.23203	0.30104	0.795608
IRF7	-1.05946	-0.08332	0.800107
WDR24	1.07197	0.10026	0.802747
SAAL1	1.0366	0.05186	0.806502
PKD2L1	1.26712	0.34156	0.882434
CCL19	1.09426	0.12996	0.902903
IL17REL	1.08375	0.11603	0.953356
28S	-1.02741	-0.03902	0.972918
